# Supplementary material for: Impact of non-agricultural employment on industrial structural upgrading -Based on the household consumption perspective
Source: PLoS One. 2024 Feb 21;19(2):e0294333. doi: 10.1371/journal.pone.0294333 (PMC10881005; doi:10.1371/journal.pone.0294333)
Supplement: S1 Data — (XLSX) [file pone.0294333.s001.xlsx]

## Sheet: Sheet1
province	year	Innonag	infra	fisc	open	inve	incom	R	urban		province	incom
Beijing	2012	0.948253	0.107129	0.193712	0.246245	0.293247	1.18789	2.757	0.8629		Anhui	0.555599
Beijing	2013	0.951446	0.106309	0.19748	0.242945	0.289212	1.35639	2.761	0.8639		Anhui	0.72003
Beijing	2014	0.954699	0.0998124	0.19736	0.211891	0.284319	1.45351	2.77	0.865		Anhui	0.79808
Beijing	2015	0.957592	0.102084	0.231554	0.160901	0.279438	1.58112	2.791	0.8671		Anhui	0.89752
Beijing	2016	0.959348	0.100817	0.236926	0.163997	0.277206	1.7329	2.797	0.8676		Anhui	1.02873
Beijing	2017	0.96086	0.0965422	0.228375	0.148307	0.265833	1.88105	2.802	0.8693		Anhui	1.11061
Beijing	2018	0.963314	0.09597	0.225682	0.150466	0.252838	2.01953	2.806	0.8709		Anhui	1.27481
Beijing	2019	0.966701	0.0974677	0.209005	0.144165	0.230485	2.1881	2.832	0.8735		Anhui	1.45458
Beijing	2020	0.964527	0.0990034	0.197983	0.150363	0.22729	2.09127	2.836	0.8755		Anhui	1.50235
Beijing	2021	0.976684	0.0996633	0.175539	0.174905	0.199036	2.3574	2.814	0.875		Anhui	1.71633
Tianjin	2012	0.911311	0.160817	0.237002	0.538608	0.781563	0.833655	2.457	0.8155		Beijing	1.18789
Tianjin	2013	0.918592	0.166533	0.256321	0.555095	0.797834	1.24911	2.468	0.8229		Beijing	1.35639
Tianjin	2014	0.922504	0.164918	0.271103	0.445291	0.867102	1.37386	2.485	0.8255		Beijing	1.45351
Tianjin	2015	0.926215	0.158407	0.297105	0.378129	0.96679	1.47394	2.511	0.8288		Beijing	1.58112
Tianjin	2016	0.927861	0.143512	0.322329	0.339012	1.03091	1.59121	2.55	0.8327		Beijing	1.7329
Tianjin	2017	0.92992	0.135496	0.263645	0.323697	1.02641	1.63859	2.573	0.8357		Beijing	1.88105
Tianjin	2018	0.932999	0.140362	0.232222	0.305449	0.844796	1.68633	2.577	0.8395		Beijing	2.01953
Tianjin	2019	0.934996	0.146985	0.252976	0.261599	0.914733	1.78433	2.622	0.8431		Beijing	2.1881
Tianjin	2020	0.944359	0.149658	0.224968	0.271324	0.917835	1.68441	2.629	0.847		Beijing	2.09127
Tianjin	2021	0.946958	0.145513	0.20099	0.292676	0.819697	1.92855	2.599	0.8488		Beijing	2.3574
Hebei	2012	0.650915	0.163502	0.176771	0.0483843	0.710187	0.536414	2.233	0.466		Chongqing	0.501864
Hebei	2013	0.664313	0.163984	0.181766	0.0453859	0.810454	0.73771	2.233	0.4802		Chongqing	0.69707
Hebei	2014	0.667144	0.164283	0.185542	0.0399061	0.918985	0.8248	2.256	0.4936		Chongqing	0.79826
Hebei	2015	0.670545	0.162397	0.213353	0.0324111	1.01036	0.90228	2.287	0.5167		Chongqing	0.89377
Hebei	2016	0.673213	0.161732	0.212457	0.0270424	1.03421	0.97983	2.306	0.5387		Chongqing	0.99544
Hebei	2017	0.675063	0.164566	0.216678	0.0232061	1.0362	1.05359	2.35	0.5574		Chongqing	1.09361
Hebei	2018	0.675877	0.173856	0.237769	0.0209549	1.02807	1.13828	2.369	0.5733		Chongqing	1.19768
Hebei	2019	0.68173	0.176654	0.237546	0.0169213	1.01332	1.2372	2.413	0.5877		Chongqing	1.31121
Hebei	2020	0.77799	0.183694	0.250537	0.0165738	0.984195	1.26442	2.41	0.6007		Chongqing	1.41395
Hebei	2021	0.786714	0.184195	0.219031	0.0218235	0.877405	1.53907	2.395	0.6114		Chongqing	1.60957
Shanxi	2012	0.63852	0.120641	0.236192	0.0238663	0.60541	0.556619	2.331	0.5132		Fujian	0.740192
Shanxi	2013	0.647218	0.130778	0.25278	0.0311491	0.739394	0.64571	2.339	0.5288		Fujian	0.99862
Shanxi	2014	0.644472	0.131905	0.255094	0.0349811	0.877152	0.69917	2.383	0.543		Fujian	1.10559
Shanxi	2015	0.704704	0.133918	0.28919	0.0393205	1.04377	0.74212	2.471	0.5587		Fujian	1.19608
Shanxi	2016	0.726308	0.144257	0.28702	0.0590656	1.17811	0.80288	2.495	0.5727		Fujian	1.29108
Shanxi	2017	0.738577	0.153922	0.259344	0.0472475	0.980232	0.8424	2.471	0.5859		Fujian	1.40034
Shanxi	2018	0.74996	0.165068	0.268447	0.0525681	0.378525	0.91722	2.49	0.5985		Fujian	1.49428
Shanxi	2019	0.757351	0.16955	0.277731	0.0484293	0.38925	0.97284	2.466	0.6129		Fujian	1.62814
Shanxi	2020	0.756041	0.176204	0.286554	0.0488445	0.370176	1.02901	2.46	0.6253		Fujian	1.63389
Shanxi	2021	0.766181	0.178849	0.220662	0.0494504	0.288684	1.14101	2.39	0.6342		Fujian	1.92904
Neimeng	2012	0.552916	0.136823	0.327217	0.0105136	0.989978	0.638197	2.264	0.5842		Gansu	0.414624
Neimeng	2013	0.587488	0.144428	0.323595	0.0098375	1.04243	0.90796	2.27	0.5982		Gansu	0.56539
Neimeng	2014	0.608186	0.155544	0.319125	0.00821361	1.21184	0.99722	2.303	0.6097		Gansu	0.61478
Neimeng	2015	0.600806	0.161576	0.328439	0.00622983	1.35855	1.06374	2.316	0.6209		Gansu	0.68298
Neimeng	2016	0.622863	0.167536	0.327262	0.00501954	0.993685	1.14626	2.348	0.634		Gansu	0.7487
Neimeng	2017	0.625614	0.167667	0.304061	0.00472292	1.01221	1.21844	2.398	0.646		Gansu	0.80297
Neimeng	2018	0.623833	0.167331	0.299332	0.0046964	0.868182	1.26615	2.404	0.6551		Gansu	0.90646
Neimeng	2019	0.642975	0.16985	0.296349	0.00380656	0.869515	1.3816	2.388	0.6646		Gansu	0.9694
Neimeng	2020	0.643317	0.174913	0.305375	0.00370762	0.867222	1.35937	2.373	0.6748		Gansu	0.99229
Neimeng	2021	0.65353	0.181408	0.247547	0.00417049	0.707102	1.56914	2.327	0.6821		Gansu	1.12061
Liaoning	2012	0.713403	0.112495	0.255403	0.165765	0.993147	0.599839	2.294	0.6565		Guangdong	0.745856
Liaoning	2013	0.72853	0.117733	0.270575	0.161337	1.13679	0.70321	2.301	0.6645		Guangdong	0.89378
Liaoning	2014	0.731539	0.119723	0.253698	0.148495	1.16268	0.78007	2.338	0.6705		Guangdong	1.00432
Liaoning	2015	0.713921	0.124228	0.221749	0.125142	1.22367	0.88728	2.379	0.6805		Guangdong	1.1103
Liaoning	2016	0.693447	0.104635	0.224468	0.130906	0.878651	0.99531	2.417	0.6887		Guangdong	1.24148
Liaoning	2017	0.687158	0.117171	0.224931	0.131821	0.308498	1.07873	2.445	0.6949		Guangdong	1.31996
Liaoning	2018	0.685128	0.128558	0.227036	0.145145	0.28399	1.1455	2.444	0.7026		Guangdong	1.54113
Liaoning	2019	0.700119	0.129007	0.231141	0.121269	0.269967	1.20302	2.443	0.7121		Guangdong	1.69494
Liaoning	2020	0.717167	0.134255	0.240457	0.10089	0.268282	1.23112	2.444	0.7214		Guangdong	1.71323
Liaoning	2021	0.726027	0.165704	0.213251	0.113005	0.243389	1.46059	2.425	0.7281		Guangdong	2.00118
Jilin	2012	0.589203	0.110989	0.284766	0.0799671	0.857537	0.618617	2.23	0.5454		Guangxi	0.493358
Jilin	2013	0.610428	0.114167	0.291137	0.0783982	1.00887	0.75234	2.237	0.5574		Guangxi	0.60353
Jilin	2014	0.631288	0.123896	0.292304	0.0758448	1.04606	0.81398	2.252	0.5681		Guangxi	0.66751
Jilin	2015	0.617141	0.121587	0.321132	0.0571806	1.13192	0.87833	2.274	0.5764		Guangxi	0.7582
Jilin	2016	0.636252	0.119804	0.343923	0.0616873	1.2185	0.95214	2.324	0.5875		Guangxi	0.83512
Jilin	2017	0.646261	0.114814	0.341121	0.0616732	1.27478	1.02794	2.383	0.5971		Guangxi	0.94366
Jilin	2018	0.655022	0.109363	0.336739	0.0632738	1.18039	1.08262	2.421	0.6085		Guangxi	1.0617
Jilin	2019	0.663829	0.111061	0.335421	0.0512059	0.948138	1.14566	2.428	0.6163		Guangxi	1.2045
Jilin	2020	0.625702	0.122069	0.336747	0.0518428	0.907198	1.18636	2.394	0.6264		Guangxi	1.24311
Jilin	2021	0.630293	0.124155	0.280834	0.0570252	0.844636	1.3411	2.403	0.6336		Guangxi	1.41653
Heilongjiang	2012	0.608536	0.0942145	0.287906	0.00597177	0.678605	0.571805	2.251	0.5688		Guizhou	0.390171
Heilongjiang	2013	0.619482	0.101815	0.284341	0.00822543	0.818185	0.71917	2.239	0.5804		Guizhou	0.52911
Heilongjiang	2014	0.630427	0.102852	0.282169	0.00669158	0.802073	0.783	2.286	0.5922		Guizhou	0.59703
Heilongjiang	2015	0.619606	0.105254	0.34394	0.00635927	0.840803	0.83915	2.332	0.6047		Guizhou	0.66449
Heilongjiang	2016	0.626171	0.108657	0.355388	0.00630604	0.85607	0.94238	2.366	0.6109		Guizhou	0.75333
Heilongjiang	2017	0.627781	0.108687	0.376925	0.0137513	0.864805	1.05239	2.37	0.619		Guizhou	0.8299
Heilongjiang	2018	0.629229	0.115408	0.364049	0.0108592	0.878993	1.14168	2.388	0.6346		Guizhou	0.91702
Heilongjiang	2019	0.682514	0.119481	0.37001	0.00933026	0.886222	1.29499	2.269	0.6462		Guizhou	1.02217
Heilongjiang	2020	0.634759	0.120832	0.39971	0.00846135	0.880437	1.236	2.244	0.6561		Guizhou	1.08176
Heilongjiang	2021	0.63662	0.12522	0.343569	0.00807004	0.80786	1.5225	2.267	0.6569		Guizhou	1.2557
Shanghai	2012	0.959032	0.0972673	0.196381	0.8559	0.2329	1.19715	2.596	0.893		Hainan	0.47763
Shanghai	2013	0.959239	0.0994194	0.195164	0.856612	0.220548	1.30162	2.616	0.896		Hainan	0.63762
Shanghai	2014	0.967187	0.0997397	0.194835	0.751228	0.220303	1.48201	2.643	0.893		Hainan	0.7029
Shanghai	2015	0.966207	0.103273	0.230281	0.684301	0.223767	1.61523	2.674	0.8853		Hainan	0.82103
Shanghai	2016	0.966709	0.105926	0.231503	0.659769	0.212557	1.70708	2.694	0.89		Hainan	0.89212
Shanghai	2017	0.969082	0.109069	0.229237	0.648423	0.20519	1.80898	2.69	0.891		Hainan	0.95994
Shanghai	2018	0.97032	0.0895961	0.231911	0.633985	0.201228	1.99647	2.696	0.8913		Hainan	1.09558
Shanghai	2019	0.970353	0.0925606	0.215314	0.574263	0.200491	2.24489	2.724	0.8922		Hainan	1.24175
Shanghai	2020	0.980349	0.0933037	0.207942	0.575839	0.195471	2.20955	2.728	0.893		Hainan	1.31693
Shanghai	2021	0.981685	0.0964332	0.193133	0.610773	0.17447	2.72048	2.731	0.893		Hainan	1.54873
Jiangsu	2012	0.792	0.170829	0.130864	0.419056	0.497052	0.913818	2.372	0.6301		Hebei	0.536414
Jiangsu	2013	0.799	0.175774	0.131399	0.393839	0.519875	1.0759	2.387	0.6439		Hebei	0.73771
Jiangsu	2014	0.807	0.176993	0.130686	0.33029	0.561409	1.18203	2.414	0.657		Hebei	0.8248
Jiangsu	2015	0.816001	0.179164	0.135955	0.289631	0.588563	1.28825	2.429	0.6749		Hebei	0.90228
Jiangsu	2016	0.823	0.185469	0.129048	0.290274	0.597884	1.44282	2.447	0.6893		Hebei	0.97983
Jiangsu	2017	0.832	0.186083	0.123688	0.295193	0.578355	1.56115	2.456	0.7018		Hebei	1.05359
Jiangsu	2018	0.839001	0.18695	0.125069	0.300619	0.571595	1.6567	2.465	0.7119		Hebei	1.13828
Jiangsu	2019	0.84521	0.188655	0.127447	0.262089	0.567565	1.77159	2.47	0.7247		Hebei	1.2372
Jiangsu	2020	0.862001	0.1892	0.133079	0.242281	0.544649	1.70217	2.481	0.7344		Hebei	1.26442
Jiangsu	2021	0.87045	0.191365	0.124244	0.248407	0.476983	2.11301	2.473	0.7394		Hebei	1.53907
Zhejiang	2012	0.858581	0.146233	0.121047	0.188773	0.412574	1.06527	2.404	0.6291		Heilongjiang	0.571805
Zhejiang	2013	0.863309	0.148533	0.126705	0.184076	0.472735	1.28033	2.413	0.6394		Heilongjiang	0.71917
Zhejiang	2014	0.864914	0.149952	0.128914	0.148008	0.523594	1.44978	2.432	0.6496		Heilongjiang	0.783
Zhejiang	2015	0.896171	0.151652	0.152754	0.118331	0.557666	1.61077	2.457	0.6632		Heilongjiang	0.83915
Zhejiang	2016	0.906479	0.154456	0.147591	0.109746	0.578222	1.73589	2.47	0.6772		Heilongjiang	0.94238
Zhejiang	2017	0.915906	0.149272	0.1437	0.103797	0.577753	1.80934	2.494	0.6891		Heilongjiang	1.05239
Zhejiang	2018	0.927495	0.157403	0.148778	0.102942	0.546457	1.97068	2.512	0.7002		Heilongjiang	1.14168
Zhejiang	2019	0.936928	0.161416	0.160946	0.0910542	0.559712	2.13517	2.506	0.7158		Heilongjiang	1.29499
Zhejiang	2020	0.946072	0.171201	0.155853	0.0836401	0.540442	2.15554	2.526	0.7217		Heilongjiang	1.236
Zhejiang	2021	0.947139	0.173241	0.148764	0.0952799	0.472182	2.54152	2.516	0.7266		Heilongjiang	1.5225
Anhui	2012	0.636018	0.145596	0.215957	0.0342065	0.679091	0.555599	2.2	0.463		Henan	0.503214
Anhui	2013	0.656283	0.152335	0.211314	0.0399802	0.749409	0.72003	2.205	0.4787		Henan	0.63587
Anhui	2014	0.6717	0.158714	0.207112	0.0378884	0.828195	0.79808	2.239	0.4931		Henan	0.72772
Anhui	2015	0.678451	0.161007	0.219838	0.032796	0.917939	0.89752	2.279	0.5097		Henan	0.78874
Anhui	2016	0.6828	0.165335	0.209937	0.0344844	0.926952	1.02873	2.303	0.5262		Henan	0.85866
Anhui	2017	0.688595	0.167769	0.20905	0.038486	0.910945	1.11061	2.333	0.5429		Henan	0.92115
Anhui	2018	0.691332	0.175009	0.193237	0.0392136	0.860755	1.27481	2.363	0.5565		Henan	1.0392
Anhui	2019	0.692769	0.178836	0.200627	0.0365567	0.867633	1.45458	2.429	0.5702		Henan	1.1546
Anhui	2020	0.748689	0.17961	0.196356	0.0405932	0.839914	1.50235	2.431	0.5833		Henan	1.22011
Anhui	2021	0.757698	0.18774	0.178339	0.0439325	0.751045	1.71633	2.434	0.5939		Henan	1.40732
Fujian	2012	0.750001	0.126209	0.129144	0.23026	0.490864	0.740192	2.303	0.5932		Hubei	0.572673
Fujian	2013	0.759001	0.117173	0.136368	0.230939	0.552793	0.99862	2.302	0.608		Hubei	0.78495
Fujian	2014	0.767503	0.11641	0.132575	0.183031	0.613778	1.10559	2.312	0.6199		Hubei	0.86809
Fujian	2015	0.776814	0.115297	0.149204	0.151752	0.677785	1.19608	2.336	0.6322		Hubei	0.98031
Fujian	2016	0.779938	0.120197	0.144393	0.137215	0.719413	1.29108	2.347	0.6439		Hubei	1.09383
Fujian	2017	0.78287	0.146592	0.138411	0.128256	0.686634	1.40034	2.385	0.6578		Hubei	1.16325
Fujian	2018	0.790433	0.169994	0.124915	0.120685	0.682806	1.49428	2.385	0.6698		Hubei	1.39463
Fujian	2019	0.867326	0.174189	0.11997	0.100968	0.660928	1.62814	2.39	0.6787		Hubei	1.5328
Fujian	2020	0.853581	0.158786	0.119612	0.089515	0.641498	1.63389	2.413	0.6875		Hubei	1.44725
Fujian	2021	0.862995	0.174573	0.105006	0.0959074	0.564395	1.92904	2.411	0.697		Hubei	1.76469
Jiangxi	2012	0.670997	0.126438	0.235735	0.0653124	0.709542	0.512947	2.227	0.4739		Hunan	0.587012
Jiangxi	2013	0.682903	0.127298	0.242675	0.0614984	0.753427	0.68074	2.237	0.4904		Hunan	0.78326
Jiangxi	2014	0.69216	0.129709	0.247814	0.051428	0.825049	0.75483	2.261	0.5055		Hunan	0.90248
Jiangxi	2015	0.753307	0.134537	0.262951	0.0465454	0.898597	0.84856	2.285	0.523		Hunan	0.96906
Jiangxi	2016	0.769222	0.138118	0.251101	0.0436007	0.945593	0.91283	2.317	0.5399		Hunan	1.06299
Jiangxi	2017	0.783677	0.141314	0.252908	0.0429759	0.97444	0.98704	2.335	0.557		Hunan	1.15336
Jiangxi	2018	0.799742	0.150472	0.249489	0.0427388	0.972216	1.08852	2.362	0.5734		Hunan	1.27205
Jiangxi	2019	0.813906	0.154049	0.258918	0.0375481	0.977699	1.24967	2.392	0.5907		Hunan	1.39688
Jiangxi	2020	0.799028	0.154219	0.258866	0.0349975	0.935427	1.35794	2.392	0.6044		Hunan	1.4974
Jiangxi	2021	0.810883	0.17251	0.227267	0.0407929	0.808547	1.56631	2.397	0.6146		Hunan	1.69507
Shandong	2012	0.669225	0.181793	0.137451	0.149311	0.622704	0.677595	2.316	0.5203		Jiangsu	0.913818
Shandong	2013	0.682998	0.17828	0.14128	0.14699	0.660185	0.68773	2.325	0.5346		Jiangsu	1.0759
Shandong	2014	0.693756	0.177973	0.141356	0.12905	0.726261	0.79622	2.354	0.5477		Jiangsu	1.18203
Shandong	2015	0.729303	0.175411	0.149217	0.102501	0.76861	0.87476	2.374	0.5697		Jiangsu	1.28825
Shandong	2016	0.743312	0.17312	0.148993	0.0966671	0.822164	0.95189	2.395	0.5913		Jiangsu	1.44282
Shandong	2017	0.75269	0.178634	0.146931	0.0898403	0.846233	1.03421	2.415	0.6079		Jiangsu	1.56115
Shandong	2018	0.751723	0.180862	0.151555	0.0883308	0.828262	1.12701	2.43	0.6146		Jiangsu	1.6567
Shandong	2019	0.75853	0.180423	0.15225	0.0731259	0.716832	1.23089	2.458	0.6186		Jiangsu	1.77159
Shandong	2020	0.750998	0.181135	0.15431	0.0669908	0.694601	1.26604	2.46	0.6305		Jiangsu	1.70217
Shandong	2021	0.759635	0.190933	0.141335	0.0753977	0.610143	1.42987	2.455	0.6394		Jiangsu	2.11301
Henan	2012	0.582026	0.114727	0.172862	0.0733653	0.613528	0.503214	2.18	0.4199		Jiangxi	0.512947
Henan	2013	0.598752	0.11727	0.176474	0.0869419	0.6781	0.63587	2.194	0.436		Jiangxi	0.68074
Henan	2014	0.593293	0.117966	0.174367	0.0775534	0.75535	0.72772	2.252	0.4505		Jiangxi	0.75483
Henan	2015	0.740973	0.119517	0.183349	0.085946	0.830064	0.78874	2.288	0.4702		Jiangxi	0.84856
Henan	2016	0.770193	0.124296	0.185189	0.0847336	0.885987	0.85866	2.312	0.4878		Jiangxi	0.91283
Henan	2017	0.796785	0.129367	0.18328	0.0801022	0.901621	0.92115	2.34	0.5056		Jiangxi	0.98704
Henan	2018	0.805333	0.131115	0.184591	0.0732868	0.891081	1.0392	2.363	0.5224		Jiangxi	1.08852
Henan	2019	0.809317	0.134192	0.18921	0.0654235	0.894614	1.1546	2.395	0.5401		Jiangxi	1.24967
Henan	2020	0.74959	0.134997	0.191168	0.076146	0.885684	1.22011	2.39	0.5543		Jiangxi	1.35794
Henan	2021	0.757851	0.13864	0.168487	0.0696554	0.827545	1.40732	2.394	0.5645		Jiangxi	1.56631
Hubei	2012	0.555492	0.152143	0.166429	0.0385144	0.555858	0.572673	2.241	0.5323		Jilin	0.618617
Hubei	2013	0.571506	0.145391	0.172261	0.0380649	0.61385	0.78495	2.255	0.5451		Jilin	0.75234
Hubei	2014	0.596746	0.14988	0.174709	0.031492	0.681493	0.86809	2.299	0.5573		Jilin	0.81398
Hubei	2015	0.643464	0.14498	0.20211	0.0247729	0.755184	0.98031	2.319	0.5718		Jilin	0.87833
Hubei	2016	0.656851	0.148035	0.192576	0.0219848	0.796447	1.09383	2.327	0.5857		Jilin	0.95214
Hubei	2017	0.668637	0.14924	0.182658	0.0220094	0.806006	1.16325	2.364	0.5988		Jilin	1.02794
Hubei	2018	0.679595	0.154705	0.172725	0.0222318	0.768225	1.39463	2.386	0.61		Jilin	1.08262
Hubei	2019	0.687926	0.152762	0.175443	0.0204516	0.785936	1.5328	2.417	0.6183		Jilin	1.14566
Hubei	2020	0.724931	0.156485	0.196326	0.0198105	0.830245	1.44725	2.418	0.6289		Jilin	1.18636
Hubei	2021	0.731893	0.165972	0.158385	0.0212401	0.712786	1.76469	2.435	0.6409		Jilin	1.3411
Hunan	2012	0.584757	0.129024	0.194226	0.0186287	0.56023	0.587012	2.254	0.4622		Liaoning	0.599839
Hunan	2013	0.589736	0.13113	0.199229	0.0185953	0.616824	0.78326	2.275	0.4763		Liaoning	0.70321
Hunan	2014	0.591662	0.130273	0.193861	0.0159571	0.690965	0.90248	2.306	0.4898		Liaoning	0.78007
Hunan	2015	0.59332	0.13562	0.200736	0.0133738	0.744357	0.96906	2.324	0.5079		Liaoning	0.88728
Hunan	2016	0.595114	0.138235	0.20546	0.014014	0.811742	1.06299	2.351	0.527		Liaoning	0.99531
Hunan	2017	0.603072	0.143183	0.203068	0.0163823	0.838159	1.15336	2.404	0.5462		Liaoning	1.07873
Hunan	2018	0.608841	0.159799	0.205881	0.0172134	0.8797	1.27205	2.433	0.5609		Liaoning	1.1455
Hunan	2019	0.615642	0.158804	0.201394	0.0136917	0.882013	1.39688	2.44	0.5745		Liaoning	1.20302
Hunan	2020	0.745122	0.17685	0.202277	0.0129301	0.847013	1.4974	2.414	0.5876		Liaoning	1.23112
Hunan	2021	0.754144	0.187599	0.182123	0.0124034	0.769731	1.69507	2.421	0.5971		Liaoning	1.46059
Guangdong	2012	0.770854	0.124924	0.129594	0.63028	0.299419	0.745856	2.415	0.6715		Neimeng	0.638197
Guangdong	2013	0.777713	0.123976	0.134569	0.652502	0.300007	0.89378	2.429	0.6809		Neimeng	0.90796
Guangdong	2014	0.787294	0.124946	0.134256	0.528738	0.330376	1.00432	2.443	0.6862		Neimeng	0.99722
Guangdong	2015	0.842511	0.124273	0.17165	0.444366	0.351841	1.1103	2.46	0.6951		Neimeng	1.06374
Guangdong	2016	0.802984	0.122596	0.163651	0.394272	0.369302	1.24148	2.474	0.7015		Neimeng	1.14626
Guangdong	2017	0.808523	0.119137	0.164077	0.345968	0.363384	1.31996	2.496	0.7074		Neimeng	1.21844
Guangdong	2018	0.878873	0.128048	0.157379	0.336815	0.377825	1.54113	2.502	0.7181		Neimeng	1.26615
Guangdong	2019	0.884899	0.131871	0.160185	0.277328	0.388504	1.69494	2.513	0.7265		Neimeng	1.3816
Guangdong	2020	0.891036	0.129232	0.15682	0.250085	0.377442	1.71323	2.522	0.7415		Neimeng	1.35937
Guangdong	2021	0.893524	0.152763	0.146304	0.269753	0.336381	2.00118	2.516	0.7463		Neimeng	1.56914
Guangxi	2012	0.464957	0.126033	0.264096	0.053564	0.706913	0.493358	2.187	0.4348		Ningxia	0.535136
Guangxi	2013	0.468623	0.126785	0.257758	0.0523985	0.787941	0.60353	2.197	0.4511		Ningxia	0.67398
Guangxi	2014	0.481216	0.13088	0.256097	0.0477632	0.870333	0.66751	2.225	0.4654		Ningxia	0.76765
Guangxi	2015	0.540071	0.133357	0.274737	0.0427595	0.935492	0.7582	2.235	0.4799		Ningxia	0.84149
Guangxi	2016	0.57515	0.139093	0.275598	0.0416271	1.0069	0.83512	2.245	0.4924		Ningxia	0.91384
Guangxi	2017	0.60943	0.140177	0.275905	0.05347	1.02507	0.94366	2.285	0.5059		Ningxia	0.99821
Guangxi	2018	0.640487	0.154885	0.270572	0.0556123	1.04439	1.0617	2.307	0.5182		Ningxia	1.07896
Guangxi	2019	0.66669	0.173208	0.275507	0.0361412	1.05695	1.2045	2.347	0.5298		Ningxia	1.14646
Guangxi	2020	0.661454	0.186564	0.27935	0.035151	1.01472	1.24311	2.359	0.542		Ningxia	1.17243
Guangxi	2021	0.669025	0.191185	0.230335	0.0435397	0.890414	1.41653	2.345	0.5508		Ningxia	1.35357
Hainan	2012	0.523063	0.169323	0.326834	0.258965	0.594117	0.47763	2.22	0.5102		Qinghai	0.533891
Hainan	2013	0.567689	0.155676	0.324519	0.242065	0.688527	0.63762	2.243	0.5228		Qinghai	0.75059
Hainan	2014	0.574406	0.156667	0.318858	0.225123	0.762193	0.7029	2.288	0.533		Qinghai	0.82351
Hainan	2015	0.658222	0.15	0.331913	0.172746	0.83344	0.82103	2.304	0.5491		Qinghai	0.85665
Hainan	2016	0.664152	0.161838	0.336531	0.121683	0.843778	0.89212	2.311	0.567		Qinghai	0.92222
Hainan	2017	0.685677	0.168148	0.321061	0.101756	0.865025	0.95994	2.345	0.5804		Qinghai	0.99027
Hainan	2018	0.705096	0.162053	0.344411	0.123103	0.864317	1.09558	2.359	0.5913		Qinghai	1.03524
Hainan	2019	0.70117	0.16564	0.348653	0.0952347	0.722953	1.24175	2.387	0.5937		Qinghai	1.13431
Hainan	2020	0.684307	0.161151	0.354364	0.0542879	0.692379	1.31693	2.399	0.6027		Qinghai	1.21342
Hainan	2021	0.689338	0.207732	0.303097	0.0531281	0.592537	1.54873	2.421	0.6097		Qinghai	1.33002
Chongqing	2012	0.637147	0.11346	0.262721	0.135327	0.644512	0.501864	2.312	0.5664		Shaanxi	0.511468
Chongqing	2013	0.654935	0.114108	0.235061	0.199022	0.670589	0.69707	2.332	0.5829		Shaanxi	0.64876
Chongqing	2014	0.672593	0.118018	0.22596	0.180423	0.718746	0.79826	2.394	0.5974		Shaanxi	0.72524
Chongqing	2015	0.691654	0.121354	0.236402	0.137667	0.7659	0.89377	2.404	0.6147		Shaanxi	0.79007
Chongqing	2016	0.711206	0.131577	0.222039	0.127396	0.796385	0.99544	2.406	0.6333		Shaanxi	0.85677
Chongqing	2017	0.723029	0.133626	0.216098	0.130209	0.799754	1.09361	2.426	0.65		Shaanxi	0.93056
Chongqing	2018	0.728115	0.136126	0.210338	0.141955	0.812322	1.19768	2.455	0.6661		Shaanxi	1.00708
Chongqing	2019	0.735377	0.146271	0.20536	0.141354	0.785259	1.31121	2.466	0.6824		Shaanxi	1.09347
Chongqing	2020	0.774463	0.150658	0.195434	0.139004	0.740241	1.41395	2.456	0.6946		Shaanxi	1.13757
Chongqing	2021	0.780576	0.16	0.172205	0.23117	0.660201	1.60957	2.461	0.7032		Shaanxi	1.3158
Sichuan	2012	0.584999	0.11897	0.227861	0.0794122	0.594515	0.536671	2.207	0.4335		Shandong	0.677595
Sichuan	2013	0.594007	0.120019	0.234592	0.0814396	0.642582	0.73648	2.22	0.4496		Shandong	0.68773
Sichuan	2014	0.605007	0.118466	0.235248	0.0727684	0.698455	0.83011	2.263	0.4651		Shandong	0.79622
Sichuan	2015	0.63722	0.122423	0.2471	0.0539174	0.768524	0.92506	2.315	0.4827		Shandong	0.87476
Sichuan	2016	0.648354	0.119847	0.241679	0.0649112	0.770279	1.01916	2.351	0.5		Shandong	0.95189
Sichuan	2017	0.65897	0.119982	0.229382	0.082325	0.760107	1.13967	2.38	0.5178		Shandong	1.03421
Sichuan	2018	0.668511	0.127324	0.226271	0.0942048	0.743602	1.27232	2.405	0.535		Shandong	1.12701
Sichuan	2019	0.676928	0.140589	0.223195	0.0983397	0.747257	1.40556	2.421	0.5536		Shandong	1.23089
Sichuan	2020	0.675026	0.159583	0.23089	0.117564	0.71432	1.49526	2.41	0.5673		Shandong	1.26604
Sichuan	2021	0.681405	0.167336	0.20736	0.0753193	0.640543	1.6444	2.42	0.5782		Shandong	1.42987
Guizhou	2012	0.348764	0.0700171	0.408721	0.00177339	0.62827	0.390171	2.349	0.363		Shanghai	1.19715
Guizhou	2013	0.367153	0.0858561	0.386633	0.00189748	0.717136	0.52911	2.337	0.3789		Shanghai	1.30162
Guizhou	2014	0.386801	0.0902072	0.386216	0.00125301	0.80363	0.59703	2.308	0.4024		Shanghai	1.48201
Guizhou	2015	0.519103	0.0912674	0.373731	0.00154725	0.856252	0.66449	2.293	0.4296		Shanghai	1.61523
Guizhou	2016	0.554867	0.0971361	0.36145	0.00177607	0.928186	0.75333	2.292	0.4556		Shanghai	1.70708
Guizhou	2017	0.590737	0.090568	0.339021	0.0127592	0.970497	0.8299	2.299	0.4776		Shanghai	1.80898
Guizhou	2018	0.624744	0.100427	0.327598	0.00983306	1.00981	0.91702	2.319	0.4954		Shanghai	1.99647
Guizhou	2019	0.658217	0.108527	0.35474	0.00284207	0.933784	1.02217	2.367	0.5148		Shanghai	2.24489
Guizhou	2020	0.664905	0.159034	0.321353	0.00138292	0.876738	1.08176	2.365	0.5315		Shanghai	2.20955
Guizhou	2021	0.672322	0.168719	0.287277	0.00185599	0.804729	1.2557	2.365	0.5433		Shanghai	2.72048
Yunnan	2012	0.432121	0.119733	0.321937	0.00353541	0.557878	0.456133	2.251	0.3847		Shanxi	0.556619
Yunnan	2013	0.445367	0.105833	0.319404	0.00453149	0.610591	0.52466	2.256	0.3999		Shanxi	0.64571
Yunnan	2014	0.462885	0.145159	0.316057	0.00282459	0.688295	0.60303	2.278	0.4121		Shanxi	0.69917
Yunnan	2015	0.497567	0.119717	0.315029	0.00205998	0.768618	0.68301	2.3	0.4293		Shanxi	0.74212
Yunnan	2016	0.508471	0.130575	0.306608	0.00205122	0.824768	0.73305	2.319	0.4464		Shanxi	0.80288
Yunnan	2017	0.538833	0.103818	0.309043	0.00159766	0.871979	0.80273	2.335	0.4629		Shanxi	0.8424
Yunnan	2018	0.567195	0.116727	0.290941	0.00192851	0.90687	0.91229	2.331	0.4744		Shanxi	0.91722
Yunnan	2019	0.578478	0.123563	0.291515	0.002345	0.884676	1.02602	2.395	0.4867		Shanxi	0.97284
Yunnan	2020	0.563079	0.134905	0.284008	0.00207662	0.836692	1.10695	2.368	0.5005		Shanxi	1.02901
Yunnan	2021	0.572098	0.148051	0.244255	0.00158215	0.756419	1.23863	2.361	0.5105		Shanxi	1.14101
Shaanxi	2012	0.613295	0.140475	0.235024	0.0273489	0.666866	0.511468	2.254	0.4971		Sichuan	0.536671
Shaanxi	2013	0.621477	0.138776	0.230429	0.0476374	0.757262	0.64876	2.252	0.5157		Sichuan	0.73648
Shaanxi	2014	0.621674	0.140052	0.227697	0.0634217	0.840008	0.72524	2.28	0.5301		Sichuan	0.83011
Shaanxi	2015	0.612265	0.136086	0.244489	0.0715212	0.960507	0.79007	2.318	0.5474		Sichuan	0.92506
Shaanxi	2016	0.611674	0.135448	0.230464	0.0781009	0.975661	0.85677	2.334	0.5639		Sichuan	1.01916
Shaanxi	2017	0.611486	0.13627	0.225077	0.0870903	0.969812	0.93056	2.346	0.5807		Sichuan	1.13967
Shaanxi	2018	0.611782	0.145538	0.221471	0.105204	0.994883	1.00708	2.352	0.5965		Sichuan	1.27232
Shaanxi	2019	0.612265	0.154926	0.221706	0.0889782	0.946562	1.09347	2.379	0.6128		Sichuan	1.40556
Shaanxi	2020	0.699762	0.157872	0.227966	0.0919933	0.938524	1.13757	2.392	0.6266		Sichuan	1.49526
Shaanxi	2021	0.707795	0.160812	0.20149	0.102215	0.810541	1.3158	2.375	0.6363		Sichuan	1.6444
Gansu	2012	0.395497	0.104003	0.381888	0.00137574	0.735345	0.414624	2.264	0.3878		Tianjin	0.833655
Gansu	2013	0.40739	0.109464	0.384009	0.000833158	0.855438	0.56539	2.27	0.405		Tianjin	1.24911
Gansu	2014	0.419762	0.112426	0.389895	0.000383987	0.999414	0.61478	2.308	0.4228		Tianjin	1.37386
Gansu	2015	0.49988	0.115707	0.451196	0.000349557	1.20247	0.68298	2.351	0.4424		Tianjin	1.47394
Gansu	2016	0.515464	0.114172	0.456004	0.000255822	1.26728	0.7487	2.377	0.4607		Tianjin	1.59121
Gansu	2017	0.527957	0.122877	0.450399	0.000287603	1.31721	0.80297	2.424	0.4812		Tianjin	1.63859
Gansu	2018	0.536757	0.129753	0.465472	0.000283293	0.719111	0.90646	2.437	0.4969		Tianjin	1.68633
Gansu	2019	0.544053	0.142123	0.453254	0.000400516	0.712568	0.9694	2.429	0.507		Tianjin	1.78433
Gansu	2020	0.551465	0.145727	0.463646	0.000532992	0.691825	0.99229	2.418	0.5223		Tianjin	1.68441
Gansu	2021	0.560273	0.162435	0.394363	0.00061085	0.607538	1.12061	2.393	0.5333		Tianjin	1.92855
Qinghai	2012	0.629805	0.125328	0.758292	0.00201585	0.939208	0.533891	2.237	0.4785		Xinjiang	0.530125
Qinghai	2013	0.628911	0.113694	0.716775	0.00353361	1.09929	0.75059	2.229	0.4929		Xinjiang	0.71031
Qinghai	2014	0.633785	0.110542	0.729247	0.000563406	1.28393	0.82351	2.276	0.5084		Xinjiang	0.73653
Qinghai	2015	0.641922	0.101546	0.753436	0.000404144	1.42279	0.85665	2.326	0.5167		Xinjiang	0.76979
Qinghai	2016	0.644875	0.104518	0.675228	0.000126498	1.42177	0.92222	2.342	0.5355		Xinjiang	0.8277
Qinghai	2017	0.648928	0.13765	0.620843	0.000388988	1.4312	0.99027	2.375	0.5545		Xinjiang	0.87126
Qinghai	2018	0.665492	0.154653	0.599501	0.000117674	1.41323	1.03524	2.377	0.5727		Xinjiang	0.94213
Qinghai	2019	0.6808	0.176605	0.633664	0.000118439	1.38646	1.13431	2.405	0.5878		Xinjiang	1.03184
Qinghai	2020	0.74552	0.173489	0.642182	0.000147422	1.35482	1.21342	2.395	0.6008		Xinjiang	1.07782
Qinghai	2021	0.750903	0.165984	0.547848	0.000106725	1.20461	1.33002	2.389	0.6102		Xinjiang	1.28214
Ningxia	2012	0.514949	0.115475	0.405612	0.00968146	0.771816	0.535136	2.335	0.5115		Yunnan	0.456133
Ningxia	2013	0.524338	0.11791	0.396305	0.0103303	0.900829	0.67398	2.333	0.5284		Yunnan	0.52466
Ningxia	2014	0.547032	0.143583	0.404402	0.00879627	1.06525	0.76765	2.355	0.5482		Yunnan	0.60303
Ningxia	2015	0.558531	0.140132	0.441378	0.00884981	1.23044	0.84149	2.365	0.5698		Yunnan	0.68301
Ningxia	2016	0.568256	0.148824	0.451046	0.0110789	1.26032	0.91384	2.378	0.5874		Yunnan	0.73305
Ningxia	2017	0.591647	0.142904	0.428954	0.0133814	1.18559	0.99821	2.395	0.6095		Yunnan	0.80273
Ningxia	2018	0.605933	0.141037	0.404268	0.0137971	1.06216	1.07896	2.403	0.6215		Yunnan	0.91229
Ningxia	2019	0.615624	0.15593	0.383697	0.0102336	0.892186	1.14646	2.43	0.6363		Yunnan	1.02602
Ningxia	2020	0.758721	0.162571	0.374178	0.00527531	0.845325	1.17243	2.415	0.6496		Yunnan	1.10695
Ningxia	2021	0.765217	0.165515	0.311209	0.00795196	0.728905	1.35357	2.391	0.6604		Yunnan	1.23863
Xinjiang	2012	0.512727	0.0991354	0.366992	0.00232855	0.624968	0.530125	2.184	0.4422		Zhejiang	1.06527
Xinjiang	2013	0.538255	0.104094	0.365455	0.00206377	0.733835	0.71031	2.198	0.4494		Zhejiang	1.28033
Xinjiang	2014	0.546166	0.106592	0.358119	0.001402	0.842275	0.73653	2.242	0.4679		Zhejiang	1.44978
Xinjiang	2015	0.559169	0.108245	0.408822	0.00165293	1.01513	0.76979	2.28	0.4878		Zhejiang	1.61077
Xinjiang	2016	0.565248	0.114037	0.429689	0.00139876	1.12276	0.8277	2.28	0.5042		Zhejiang	1.73589
Xinjiang	2017	0.59117	0.119839	0.415527	0.000873007	0.92183	0.87126	2.316	0.519		Zhejiang	1.80934
Xinjiang	2018	0.627906	0.117462	0.39131	0.000896597	0.943769	0.94213	2.319	0.5401		Zhejiang	1.97068
Xinjiang	2019	0.644255	0.139262	0.390928	0.000884839	0.954	1.03184	2.385	0.5551		Zhejiang	2.13517
Xinjiang	2020	0.660767	0.150047	0.400933	0.000721321	0.939926	1.07782	2.371	0.5653		Zhejiang	2.15554
Xinjiang	2021	0.665441	0.1334	0.329637	0.000472918	0.79524	1.28214	2.33	0.5726		Zhejiang	2.54152

## Sheet: 东部地区
province	year	Innonag	infra	fisc	open	inve	incom	R	urban
Beijing	2012	0.948253	0.107129	0.193712	0.246245	0.293247	1.18789	2.757	0.8629
Beijing	2013	0.951446	0.106309	0.19748	0.242945	0.289212	1.35639	2.761	0.8639
Beijing	2014	0.954699	0.0998124	0.19736	0.211891	0.284319	1.45351	2.77	0.865
Beijing	2015	0.957592	0.102084	0.231554	0.160901	0.279438	1.58112	2.791	0.8671
Beijing	2016	0.959348	0.100817	0.236926	0.163997	0.277206	1.7329	2.797	0.8676
Beijing	2017	0.96086	0.0965422	0.228375	0.148307	0.265833	1.88105	2.802	0.8693
Beijing	2018	0.963314	0.09597	0.225682	0.150466	0.252838	2.01953	2.806	0.8709
Beijing	2019	0.966701	0.0974677	0.209005	0.144165	0.230485	2.1881	2.832	0.8735
Beijing	2020	0.964527	0.0990034	0.197983	0.150363	0.22729	2.09127	2.836	0.8755
Beijing	2021	0.976684	0.0996633	0.175539	0.174905	0.199036	2.3574	2.814	0.875
Tianjin	2012	0.911311	0.160817	0.237002	0.538608	0.781563	0.833655	2.457	0.8155
Tianjin	2013	0.918592	0.166533	0.256321	0.555095	0.797834	1.24911	2.468	0.8229
Tianjin	2014	0.922504	0.164918	0.271103	0.445291	0.867102	1.37386	2.485	0.8255
Tianjin	2015	0.926215	0.158407	0.297105	0.378129	0.96679	1.47394	2.511	0.8288
Tianjin	2016	0.927861	0.143512	0.322329	0.339012	1.03091	1.59121	2.55	0.8327
Tianjin	2017	0.92992	0.135496	0.263645	0.323697	1.02641	1.63859	2.573	0.8357
Tianjin	2018	0.932999	0.140362	0.232222	0.305449	0.844796	1.68633	2.577	0.8395
Tianjin	2019	0.934996	0.146985	0.252976	0.261599	0.914733	1.78433	2.622	0.8431
Tianjin	2020	0.944359	0.149658	0.224968	0.271324	0.917835	1.68441	2.629	0.847
Tianjin	2021	0.946958	0.145513	0.20099	0.292676	0.819697	1.92855	2.599	0.8488
Hebei	2012	0.650915	0.163502	0.176771	0.0483843	0.710187	0.536414	2.233	0.466
Hebei	2013	0.664313	0.163984	0.181766	0.0453859	0.810454	0.73771	2.233	0.4802
Hebei	2014	0.667144	0.164283	0.185542	0.0399061	0.918985	0.8248	2.256	0.4936
Hebei	2015	0.670545	0.162397	0.213353	0.0324111	1.01036	0.90228	2.287	0.5167
Hebei	2016	0.673213	0.161732	0.212457	0.0270424	1.03421	0.97983	2.306	0.5387
Hebei	2017	0.675063	0.164566	0.216678	0.0232061	1.0362	1.05359	2.35	0.5574
Hebei	2018	0.675877	0.173856	0.237769	0.0209549	1.02807	1.13828	2.369	0.5733
Hebei	2019	0.68173	0.176654	0.237546	0.0169213	1.01332	1.2372	2.413	0.5877
Hebei	2020	0.77799	0.183694	0.250537	0.0165738	0.984195	1.26442	2.41	0.6007
Hebei	2021	0.786714	0.184195	0.219031	0.0218235	0.877405	1.53907	2.395	0.6114
Shanghai	2012	0.959032	0.0972673	0.196381	0.8559	0.2329	1.19715	2.596	0.893
Shanghai	2013	0.959239	0.0994194	0.195164	0.856612	0.220548	1.30162	2.616	0.896
Shanghai	2014	0.967187	0.0997397	0.194835	0.751228	0.220303	1.48201	2.643	0.893
Shanghai	2015	0.966207	0.103273	0.230281	0.684301	0.223767	1.61523	2.674	0.8853
Shanghai	2016	0.966709	0.105926	0.231503	0.659769	0.212557	1.70708	2.694	0.89
Shanghai	2017	0.969082	0.109069	0.229237	0.648423	0.20519	1.80898	2.69	0.891
Shanghai	2018	0.97032	0.0895961	0.231911	0.633985	0.201228	1.99647	2.696	0.8913
Shanghai	2019	0.970353	0.0925606	0.215314	0.574263	0.200491	2.24489	2.724	0.8922
Shanghai	2020	0.980349	0.0933037	0.207942	0.575839	0.195471	2.20955	2.728	0.893
Shanghai	2021	0.981685	0.0964332	0.193133	0.610773	0.17447	2.72048	2.731	0.893
Jiangsu	2012	0.792	0.170829	0.130864	0.419056	0.497052	0.913818	2.372	0.6301
Jiangsu	2013	0.799	0.175774	0.131399	0.393839	0.519875	1.0759	2.387	0.6439
Jiangsu	2014	0.807	0.176993	0.130686	0.33029	0.561409	1.18203	2.414	0.657
Jiangsu	2015	0.816001	0.179164	0.135955	0.289631	0.588563	1.28825	2.429	0.6749
Jiangsu	2016	0.823	0.185469	0.129048	0.290274	0.597884	1.44282	2.447	0.6893
Jiangsu	2017	0.832	0.186083	0.123688	0.295193	0.578355	1.56115	2.456	0.7018
Jiangsu	2018	0.839001	0.18695	0.125069	0.300619	0.571595	1.6567	2.465	0.7119
Jiangsu	2019	0.84521	0.188655	0.127447	0.262089	0.567565	1.77159	2.47	0.7247
Jiangsu	2020	0.862001	0.1892	0.133079	0.242281	0.544649	1.70217	2.481	0.7344
Jiangsu	2021	0.87045	0.191365	0.124244	0.248407	0.476983	2.11301	2.473	0.7394
Zhejiang	2012	0.858581	0.146233	0.121047	0.188773	0.412574	1.06527	2.404	0.6291
Zhejiang	2013	0.863309	0.148533	0.126705	0.184076	0.472735	1.28033	2.413	0.6394
Zhejiang	2014	0.864914	0.149952	0.128914	0.148008	0.523594	1.44978	2.432	0.6496
Zhejiang	2015	0.896171	0.151652	0.152754	0.118331	0.557666	1.61077	2.457	0.6632
Zhejiang	2016	0.906479	0.154456	0.147591	0.109746	0.578222	1.73589	2.47	0.6772
Zhejiang	2017	0.915906	0.149272	0.1437	0.103797	0.577753	1.80934	2.494	0.6891
Zhejiang	2018	0.927495	0.157403	0.148778	0.102942	0.546457	1.97068	2.512	0.7002
Zhejiang	2019	0.936928	0.161416	0.160946	0.0910542	0.559712	2.13517	2.506	0.7158
Zhejiang	2020	0.946072	0.171201	0.155853	0.0836401	0.540442	2.15554	2.526	0.7217
Zhejiang	2021	0.947139	0.173241	0.148764	0.0952799	0.472182	2.54152	2.516	0.7266
Fujian	2012	0.750001	0.126209	0.129144	0.23026	0.490864	0.740192	2.303	0.5932
Fujian	2013	0.759001	0.117173	0.136368	0.230939	0.552793	0.99862	2.302	0.608
Fujian	2014	0.767503	0.11641	0.132575	0.183031	0.613778	1.10559	2.312	0.6199
Fujian	2015	0.776814	0.115297	0.149204	0.151752	0.677785	1.19608	2.336	0.6322
Fujian	2016	0.779938	0.120197	0.144393	0.137215	0.719413	1.29108	2.347	0.6439
Fujian	2017	0.78287	0.146592	0.138411	0.128256	0.686634	1.40034	2.385	0.6578
Fujian	2018	0.790433	0.169994	0.124915	0.120685	0.682806	1.49428	2.385	0.6698
Fujian	2019	0.867326	0.174189	0.11997	0.100968	0.660928	1.62814	2.39	0.6787
Fujian	2020	0.853581	0.158786	0.119612	0.089515	0.641498	1.63389	2.413	0.6875
Fujian	2021	0.862995	0.174573	0.105006	0.0959074	0.564395	1.92904	2.411	0.697
Shandong	2012	0.669225	0.181793	0.137451	0.149311	0.622704	0.677595	2.316	0.5203
Shandong	2013	0.682998	0.17828	0.14128	0.14699	0.660185	0.68773	2.325	0.5346
Shandong	2014	0.693756	0.177973	0.141356	0.12905	0.726261	0.79622	2.354	0.5477
Shandong	2015	0.729303	0.175411	0.149217	0.102501	0.76861	0.87476	2.374	0.5697
Shandong	2016	0.743312	0.17312	0.148993	0.0966671	0.822164	0.95189	2.395	0.5913
Shandong	2017	0.75269	0.178634	0.146931	0.0898403	0.846233	1.03421	2.415	0.6079
Shandong	2018	0.751723	0.180862	0.151555	0.0883308	0.828262	1.12701	2.43	0.6146
Shandong	2019	0.75853	0.180423	0.15225	0.0731259	0.716832	1.23089	2.458	0.6186
Shandong	2020	0.750998	0.181135	0.15431	0.0669908	0.694601	1.26604	2.46	0.6305
Shandong	2021	0.759635	0.190933	0.141335	0.0753977	0.610143	1.42987	2.455	0.6394
Guangdong	2012	0.770854	0.124924	0.129594	0.63028	0.299419	0.745856	2.415	0.6715
Guangdong	2013	0.777713	0.123976	0.134569	0.652502	0.300007	0.89378	2.429	0.6809
Guangdong	2014	0.787294	0.124946	0.134256	0.528738	0.330376	1.00432	2.443	0.6862
Guangdong	2015	0.842511	0.124273	0.17165	0.444366	0.351841	1.1103	2.46	0.6951
Guangdong	2016	0.802984	0.122596	0.163651	0.394272	0.369302	1.24148	2.474	0.7015
Guangdong	2017	0.808523	0.119137	0.164077	0.345968	0.363384	1.31996	2.496	0.7074
Guangdong	2018	0.878873	0.128048	0.157379	0.336815	0.377825	1.54113	2.502	0.7181
Guangdong	2019	0.884899	0.131871	0.160185	0.277328	0.388504	1.69494	2.513	0.7265
Guangdong	2020	0.891036	0.129232	0.15682	0.250085	0.377442	1.71323	2.522	0.7415
Guangdong	2021	0.893524	0.152763	0.146304	0.269753	0.336381	2.00118	2.516	0.7463
Hainan	2012	0.523063	0.169323	0.326834	0.258965	0.594117	0.47763	2.22	0.5102
Hainan	2013	0.567689	0.155676	0.324519	0.242065	0.688527	0.63762	2.243	0.5228
Hainan	2014	0.574406	0.156667	0.318858	0.225123	0.762193	0.7029	2.288	0.533
Hainan	2015	0.658222	0.15	0.331913	0.172746	0.83344	0.82103	2.304	0.5491
Hainan	2016	0.664152	0.161838	0.336531	0.121683	0.843778	0.89212	2.311	0.567
Hainan	2017	0.685677	0.168148	0.321061	0.101756	0.865025	0.95994	2.345	0.5804
Hainan	2018	0.705096	0.162053	0.344411	0.123103	0.864317	1.09558	2.359	0.5913
Hainan	2019	0.70117	0.16564	0.348653	0.0952347	0.722953	1.24175	2.387	0.5937
Hainan	2020	0.684307	0.161151	0.354364	0.0542879	0.692379	1.31693	2.399	0.6027
Hainan	2021	0.689338	0.207732	0.303097	0.0531281	0.592537	1.54873	2.421	0.6097

## Sheet: 东北部地区
province	year	Innonag	infra	fisc	open	inve	incom	R	urban
Liaoning	2012	0.713403	0.112495	0.255403	0.165765	0.993147	0.599839	2.294	0.6565
Liaoning	2013	0.72853	0.117733	0.270575	0.161337	1.13679	0.70321	2.301	0.6645
Liaoning	2014	0.731539	0.119723	0.253698	0.148495	1.16268	0.78007	2.338	0.6705
Liaoning	2015	0.713921	0.124228	0.221749	0.125142	1.22367	0.88728	2.379	0.6805
Liaoning	2016	0.693447	0.104635	0.224468	0.130906	0.878651	0.99531	2.417	0.6887
Liaoning	2017	0.687158	0.117171	0.224931	0.131821	0.308498	1.07873	2.445	0.6949
Liaoning	2018	0.685128	0.128558	0.227036	0.145145	0.28399	1.1455	2.444	0.7026
Liaoning	2019	0.700119	0.129007	0.231141	0.121269	0.269967	1.20302	2.443	0.7121
Liaoning	2020	0.717167	0.134255	0.240457	0.10089	0.268282	1.23112	2.444	0.7214
Liaoning	2021	0.726027	0.165704	0.213251	0.113005	0.243389	1.46059	2.425	0.7281
Jilin	2012	0.589203	0.110989	0.284766	0.0799671	0.857537	0.618617	2.23	0.5454
Jilin	2013	0.610428	0.114167	0.291137	0.0783982	1.00887	0.75234	2.237	0.5574
Jilin	2014	0.631288	0.123896	0.292304	0.0758448	1.04606	0.81398	2.252	0.5681
Jilin	2015	0.617141	0.121587	0.321132	0.0571806	1.13192	0.87833	2.274	0.5764
Jilin	2016	0.636252	0.119804	0.343923	0.0616873	1.2185	0.95214	2.324	0.5875
Jilin	2017	0.646261	0.114814	0.341121	0.0616732	1.27478	1.02794	2.383	0.5971
Jilin	2018	0.655022	0.109363	0.336739	0.0632738	1.18039	1.08262	2.421	0.6085
Jilin	2019	0.663829	0.111061	0.335421	0.0512059	0.948138	1.14566	2.428	0.6163
Jilin	2020	0.625702	0.122069	0.336747	0.0518428	0.907198	1.18636	2.394	0.6264
Jilin	2021	0.630293	0.124155	0.280834	0.0570252	0.844636	1.3411	2.403	0.6336
Heilongjiang	2012	0.608536	0.0942145	0.287906	0.00597177	0.678605	0.571805	2.251	0.5688
Heilongjiang	2013	0.619482	0.101815	0.284341	0.00822543	0.818185	0.71917	2.239	0.5804
Heilongjiang	2014	0.630427	0.102852	0.282169	0.00669158	0.802073	0.783	2.286	0.5922
Heilongjiang	2015	0.619606	0.105254	0.34394	0.00635927	0.840803	0.83915	2.332	0.6047
Heilongjiang	2016	0.626171	0.108657	0.355388	0.00630604	0.85607	0.94238	2.366	0.6109
Heilongjiang	2017	0.627781	0.108687	0.376925	0.0137513	0.864805	1.05239	2.37	0.619
Heilongjiang	2018	0.629229	0.115408	0.364049	0.0108592	0.878993	1.14168	2.388	0.6346
Heilongjiang	2019	0.682514	0.119481	0.37001	0.00933026	0.886222	1.29499	2.269	0.6462
Heilongjiang	2020	0.634759	0.120832	0.39971	0.00846135	0.880437	1.236	2.244	0.6561
Heilongjiang	2021	0.63662	0.12522	0.343569	0.00807004	0.80786	1.5225	2.267	0.6569

## Sheet: 中部地区
province	year	Innonag	infra	fisc	open	inve	incom	R	urban
Shanxi	2012	0.63852	0.120641	0.236192	0.0238663	0.60541	0.556619	2.331	0.5132
Shanxi	2013	0.647218	0.130778	0.25278	0.0311491	0.739394	0.64571	2.339	0.5288
Shanxi	2014	0.644472	0.131905	0.255094	0.0349811	0.877152	0.69917	2.383	0.543
Shanxi	2015	0.704704	0.133918	0.28919	0.0393205	1.04377	0.74212	2.471	0.5587
Shanxi	2016	0.726308	0.144257	0.28702	0.0590656	1.17811	0.80288	2.495	0.5727
Shanxi	2017	0.738577	0.153922	0.259344	0.0472475	0.980232	0.8424	2.471	0.5859
Shanxi	2018	0.74996	0.165068	0.268447	0.0525681	0.378525	0.91722	2.49	0.5985
Shanxi	2019	0.757351	0.16955	0.277731	0.0484293	0.38925	0.97284	2.466	0.6129
Shanxi	2020	0.756041	0.176204	0.286554	0.0488445	0.370176	1.02901	2.46	0.6253
Shanxi	2021	0.766181	0.178849	0.220662	0.0494504	0.288684	1.14101	2.39	0.6342
Anhui	2012	0.636018	0.145596	0.215957	0.0342065	0.679091	0.555599	2.2	0.463
Anhui	2013	0.656283	0.152335	0.211314	0.0399802	0.749409	0.72003	2.205	0.4787
Anhui	2014	0.6717	0.158714	0.207112	0.0378884	0.828195	0.79808	2.239	0.4931
Anhui	2015	0.678451	0.161007	0.219838	0.032796	0.917939	0.89752	2.279	0.5097
Anhui	2016	0.6828	0.165335	0.209937	0.0344844	0.926952	1.02873	2.303	0.5262
Anhui	2017	0.688595	0.167769	0.20905	0.038486	0.910945	1.11061	2.333	0.5429
Anhui	2018	0.691332	0.175009	0.193237	0.0392136	0.860755	1.27481	2.363	0.5565
Anhui	2019	0.692769	0.178836	0.200627	0.0365567	0.867633	1.45458	2.429	0.5702
Anhui	2020	0.748689	0.17961	0.196356	0.0405932	0.839914	1.50235	2.431	0.5833
Anhui	2021	0.757698	0.18774	0.178339	0.0439325	0.751045	1.71633	2.434	0.5939
Jiangxi	2012	0.670997	0.126438	0.235735	0.0653124	0.709542	0.512947	2.227	0.4739
Jiangxi	2013	0.682903	0.127298	0.242675	0.0614984	0.753427	0.68074	2.237	0.4904
Jiangxi	2014	0.69216	0.129709	0.247814	0.051428	0.825049	0.75483	2.261	0.5055
Jiangxi	2015	0.753307	0.134537	0.262951	0.0465454	0.898597	0.84856	2.285	0.523
Jiangxi	2016	0.769222	0.138118	0.251101	0.0436007	0.945593	0.91283	2.317	0.5399
Jiangxi	2017	0.783677	0.141314	0.252908	0.0429759	0.97444	0.98704	2.335	0.557
Jiangxi	2018	0.799742	0.150472	0.249489	0.0427388	0.972216	1.08852	2.362	0.5734
Jiangxi	2019	0.813906	0.154049	0.258918	0.0375481	0.977699	1.24967	2.392	0.5907
Jiangxi	2020	0.799028	0.154219	0.258866	0.0349975	0.935427	1.35794	2.392	0.6044
Jiangxi	2021	0.810883	0.17251	0.227267	0.0407929	0.808547	1.56631	2.397	0.6146
Henan	2012	0.582026	0.114727	0.172862	0.0733653	0.613528	0.503214	2.18	0.4199
Henan	2013	0.598752	0.11727	0.176474	0.0869419	0.6781	0.63587	2.194	0.436
Henan	2014	0.593293	0.117966	0.174367	0.0775534	0.75535	0.72772	2.252	0.4505
Henan	2015	0.740973	0.119517	0.183349	0.085946	0.830064	0.78874	2.288	0.4702
Henan	2016	0.770193	0.124296	0.185189	0.0847336	0.885987	0.85866	2.312	0.4878
Henan	2017	0.796785	0.129367	0.18328	0.0801022	0.901621	0.92115	2.34	0.5056
Henan	2018	0.805333	0.131115	0.184591	0.0732868	0.891081	1.0392	2.363	0.5224
Henan	2019	0.809317	0.134192	0.18921	0.0654235	0.894614	1.1546	2.395	0.5401
Henan	2020	0.74959	0.134997	0.191168	0.076146	0.885684	1.22011	2.39	0.5543
Henan	2021	0.757851	0.13864	0.168487	0.0696554	0.827545	1.40732	2.394	0.5645
Hubei	2012	0.555492	0.152143	0.166429	0.0385144	0.555858	0.572673	2.241	0.5323
Hubei	2013	0.571506	0.145391	0.172261	0.0380649	0.61385	0.78495	2.255	0.5451
Hubei	2014	0.596746	0.14988	0.174709	0.031492	0.681493	0.86809	2.299	0.5573
Hubei	2015	0.643464	0.14498	0.20211	0.0247729	0.755184	0.98031	2.319	0.5718
Hubei	2016	0.656851	0.148035	0.192576	0.0219848	0.796447	1.09383	2.327	0.5857
Hubei	2017	0.668637	0.14924	0.182658	0.0220094	0.806006	1.16325	2.364	0.5988
Hubei	2018	0.679595	0.154705	0.172725	0.0222318	0.768225	1.39463	2.386	0.61
Hubei	2019	0.687926	0.152762	0.175443	0.0204516	0.785936	1.5328	2.417	0.6183
Hubei	2020	0.724931	0.156485	0.196326	0.0198105	0.830245	1.44725	2.418	0.6289
Hubei	2021	0.731893	0.165972	0.158385	0.0212401	0.712786	1.76469	2.435	0.6409
Hunan	2012	0.584757	0.129024	0.194226	0.0186287	0.56023	0.587012	2.254	0.4622
Hunan	2013	0.589736	0.13113	0.199229	0.0185953	0.616824	0.78326	2.275	0.4763
Hunan	2014	0.591662	0.130273	0.193861	0.0159571	0.690965	0.90248	2.306	0.4898
Hunan	2015	0.59332	0.13562	0.200736	0.0133738	0.744357	0.96906	2.324	0.5079
Hunan	2016	0.595114	0.138235	0.20546	0.014014	0.811742	1.06299	2.351	0.527
Hunan	2017	0.603072	0.143183	0.203068	0.0163823	0.838159	1.15336	2.404	0.5462
Hunan	2018	0.608841	0.159799	0.205881	0.0172134	0.8797	1.27205	2.433	0.5609
Hunan	2019	0.615642	0.158804	0.201394	0.0136917	0.882013	1.39688	2.44	0.5745
Hunan	2020	0.745122	0.17685	0.202277	0.0129301	0.847013	1.4974	2.414	0.5876
Hunan	2021	0.754144	0.187599	0.182123	0.0124034	0.769731	1.69507	2.421	0.5971

## Sheet: 西部地区
province	year	Innonag	infra	fisc	open	inve	incom	R	urban
Neimeng	2012	0.552916	0.136823	0.327217	0.0105136	0.989978	0.638197	2.264	0.5842
Neimeng	2013	0.587488	0.144428	0.323595	0.0098375	1.04243	0.90796	2.27	0.5982
Neimeng	2014	0.608186	0.155544	0.319125	0.00821361	1.21184	0.99722	2.303	0.6097
Neimeng	2015	0.600806	0.161576	0.328439	0.00622983	1.35855	1.06374	2.316	0.6209
Neimeng	2016	0.622863	0.167536	0.327262	0.00501954	0.993685	1.14626	2.348	0.634
Neimeng	2017	0.625614	0.167667	0.304061	0.00472292	1.01221	1.21844	2.398	0.646
Neimeng	2018	0.623833	0.167331	0.299332	0.0046964	0.868182	1.26615	2.404	0.6551
Neimeng	2019	0.642975	0.16985	0.296349	0.00380656	0.869515	1.3816	2.388	0.6646
Neimeng	2020	0.643317	0.174913	0.305375	0.00370762	0.867222	1.35937	2.373	0.6748
Neimeng	2021	0.65353	0.181408	0.247547	0.00417049	0.707102	1.56914	2.327	0.6821
Guangxi	2012	0.464957	0.126033	0.264096	0.053564	0.706913	0.493358	2.187	0.4348
Guangxi	2013	0.468623	0.126785	0.257758	0.0523985	0.787941	0.60353	2.197	0.4511
Guangxi	2014	0.481216	0.13088	0.256097	0.0477632	0.870333	0.66751	2.225	0.4654
Guangxi	2015	0.540071	0.133357	0.274737	0.0427595	0.935492	0.7582	2.235	0.4799
Guangxi	2016	0.57515	0.139093	0.275598	0.0416271	1.0069	0.83512	2.245	0.4924
Guangxi	2017	0.60943	0.140177	0.275905	0.05347	1.02507	0.94366	2.285	0.5059
Guangxi	2018	0.640487	0.154885	0.270572	0.0556123	1.04439	1.0617	2.307	0.5182
Guangxi	2019	0.66669	0.173208	0.275507	0.0361412	1.05695	1.2045	2.347	0.5298
Guangxi	2020	0.661454	0.186564	0.27935	0.035151	1.01472	1.24311	2.359	0.542
Guangxi	2021	0.669025	0.191185	0.230335	0.0435397	0.890414	1.41653	2.345	0.5508
Chongqing	2012	0.637147	0.11346	0.262721	0.135327	0.644512	0.501864	2.312	0.5664
Chongqing	2013	0.654935	0.114108	0.235061	0.199022	0.670589	0.69707	2.332	0.5829
Chongqing	2014	0.672593	0.118018	0.22596	0.180423	0.718746	0.79826	2.394	0.5974
Chongqing	2015	0.691654	0.121354	0.236402	0.137667	0.7659	0.89377	2.404	0.6147
Chongqing	2016	0.711206	0.131577	0.222039	0.127396	0.796385	0.99544	2.406	0.6333
Chongqing	2017	0.723029	0.133626	0.216098	0.130209	0.799754	1.09361	2.426	0.65
Chongqing	2018	0.728115	0.136126	0.210338	0.141955	0.812322	1.19768	2.455	0.6661
Chongqing	2019	0.735377	0.146271	0.20536	0.141354	0.785259	1.31121	2.466	0.6824
Chongqing	2020	0.774463	0.150658	0.195434	0.139004	0.740241	1.41395	2.456	0.6946
Chongqing	2021	0.780576	0.16	0.172205	0.23117	0.660201	1.60957	2.461	0.7032
Sichuan	2012	0.584999	0.11897	0.227861	0.0794122	0.594515	0.536671	2.207	0.4335
Sichuan	2013	0.594007	0.120019	0.234592	0.0814396	0.642582	0.73648	2.22	0.4496
Sichuan	2014	0.605007	0.118466	0.235248	0.0727684	0.698455	0.83011	2.263	0.4651
Sichuan	2015	0.63722	0.122423	0.2471	0.0539174	0.768524	0.92506	2.315	0.4827
Sichuan	2016	0.648354	0.119847	0.241679	0.0649112	0.770279	1.01916	2.351	0.5
Sichuan	2017	0.65897	0.119982	0.229382	0.082325	0.760107	1.13967	2.38	0.5178
Sichuan	2018	0.668511	0.127324	0.226271	0.0942048	0.743602	1.27232	2.405	0.535
Sichuan	2019	0.676928	0.140589	0.223195	0.0983397	0.747257	1.40556	2.421	0.5536
Sichuan	2020	0.675026	0.159583	0.23089	0.117564	0.71432	1.49526	2.41	0.5673
Sichuan	2021	0.681405	0.167336	0.20736	0.0753193	0.640543	1.6444	2.42	0.5782
Guizhou	2012	0.348764	0.0700171	0.408721	0.00177339	0.62827	0.390171	2.349	0.363
Guizhou	2013	0.367153	0.0858561	0.386633	0.00189748	0.717136	0.52911	2.337	0.3789
Guizhou	2014	0.386801	0.0902072	0.386216	0.00125301	0.80363	0.59703	2.308	0.4024
Guizhou	2015	0.519103	0.0912674	0.373731	0.00154725	0.856252	0.66449	2.293	0.4296
Guizhou	2016	0.554867	0.0971361	0.36145	0.00177607	0.928186	0.75333	2.292	0.4556
Guizhou	2017	0.590737	0.090568	0.339021	0.0127592	0.970497	0.8299	2.299	0.4776
Guizhou	2018	0.624744	0.100427	0.327598	0.00983306	1.00981	0.91702	2.319	0.4954
Guizhou	2019	0.658217	0.108527	0.35474	0.00284207	0.933784	1.02217	2.367	0.5148
Guizhou	2020	0.664905	0.159034	0.321353	0.00138292	0.876738	1.08176	2.365	0.5315
Guizhou	2021	0.672322	0.168719	0.287277	0.00185599	0.804729	1.2557	2.365	0.5433
Yunnan	2012	0.432121	0.119733	0.321937	0.00353541	0.557878	0.456133	2.251	0.3847
Yunnan	2013	0.445367	0.105833	0.319404	0.00453149	0.610591	0.52466	2.256	0.3999
Yunnan	2014	0.462885	0.145159	0.316057	0.00282459	0.688295	0.60303	2.278	0.4121
Yunnan	2015	0.497567	0.119717	0.315029	0.00205998	0.768618	0.68301	2.3	0.4293
Yunnan	2016	0.508471	0.130575	0.306608	0.00205122	0.824768	0.73305	2.319	0.4464
Yunnan	2017	0.538833	0.103818	0.309043	0.00159766	0.871979	0.80273	2.335	0.4629
Yunnan	2018	0.567195	0.116727	0.290941	0.00192851	0.90687	0.91229	2.331	0.4744
Yunnan	2019	0.578478	0.123563	0.291515	0.002345	0.884676	1.02602	2.395	0.4867
Yunnan	2020	0.563079	0.134905	0.284008	0.00207662	0.836692	1.10695	2.368	0.5005
Yunnan	2021	0.572098	0.148051	0.244255	0.00158215	0.756419	1.23863	2.361	0.5105
Shaanxi	2012	0.613295	0.140475	0.235024	0.0273489	0.666866	0.511468	2.254	0.4971
Shaanxi	2013	0.621477	0.138776	0.230429	0.0476374	0.757262	0.64876	2.252	0.5157
Shaanxi	2014	0.621674	0.140052	0.227697	0.0634217	0.840008	0.72524	2.28	0.5301
Shaanxi	2015	0.612265	0.136086	0.244489	0.0715212	0.960507	0.79007	2.318	0.5474
Shaanxi	2016	0.611674	0.135448	0.230464	0.0781009	0.975661	0.85677	2.334	0.5639
Shaanxi	2017	0.611486	0.13627	0.225077	0.0870903	0.969812	0.93056	2.346	0.5807
Shaanxi	2018	0.611782	0.145538	0.221471	0.105204	0.994883	1.00708	2.352	0.5965
Shaanxi	2019	0.612265	0.154926	0.221706	0.0889782	0.946562	1.09347	2.379	0.6128
Shaanxi	2020	0.699762	0.157872	0.227966	0.0919933	0.938524	1.13757	2.392	0.6266
Shaanxi	2021	0.707795	0.160812	0.20149	0.102215	0.810541	1.3158	2.375	0.6363
Gansu	2012	0.395497	0.104003	0.381888	0.00137574	0.735345	0.414624	2.264	0.3878
Gansu	2013	0.40739	0.109464	0.384009	0.000833158	0.855438	0.56539	2.27	0.405
Gansu	2014	0.419762	0.112426	0.389895	0.000383987	0.999414	0.61478	2.308	0.4228
Gansu	2015	0.49988	0.115707	0.451196	0.000349557	1.20247	0.68298	2.351	0.4424
Gansu	2016	0.515464	0.114172	0.456004	0.000255822	1.26728	0.7487	2.377	0.4607
Gansu	2017	0.527957	0.122877	0.450399	0.000287603	1.31721	0.80297	2.424	0.4812
Gansu	2018	0.536757	0.129753	0.465472	0.000283293	0.719111	0.90646	2.437	0.4969
Gansu	2019	0.544053	0.142123	0.453254	0.000400516	0.712568	0.9694	2.429	0.507
Gansu	2020	0.551465	0.145727	0.463646	0.000532992	0.691825	0.99229	2.418	0.5223
Gansu	2021	0.560273	0.162435	0.394363	0.00061085	0.607538	1.12061	2.393	0.5333
Qinghai	2012	0.629805	0.125328	0.758292	0.00201585	0.939208	0.533891	2.237	0.4785
Qinghai	2013	0.628911	0.113694	0.716775	0.00353361	1.09929	0.75059	2.229	0.4929
Qinghai	2014	0.633785	0.110542	0.729247	0.000563406	1.28393	0.82351	2.276	0.5084
Qinghai	2015	0.641922	0.101546	0.753436	0.000404144	1.42279	0.85665	2.326	0.5167
Qinghai	2016	0.644875	0.104518	0.675228	0.000126498	1.42177	0.92222	2.342	0.5355
Qinghai	2017	0.648928	0.13765	0.620843	0.000388988	1.4312	0.99027	2.375	0.5545
Qinghai	2018	0.665492	0.154653	0.599501	0.000117674	1.41323	1.03524	2.377	0.5727
Qinghai	2019	0.6808	0.176605	0.633664	0.000118439	1.38646	1.13431	2.405	0.5878
Qinghai	2020	0.74552	0.173489	0.642182	0.000147422	1.35482	1.21342	2.395	0.6008
Qinghai	2021	0.750903	0.165984	0.547848	0.000106725	1.20461	1.33002	2.389	0.6102
Ningxia	2012	0.514949	0.115475	0.405612	0.00968146	0.771816	0.535136	2.335	0.5115
Ningxia	2013	0.524338	0.11791	0.396305	0.0103303	0.900829	0.67398	2.333	0.5284
Ningxia	2014	0.547032	0.143583	0.404402	0.00879627	1.06525	0.76765	2.355	0.5482
Ningxia	2015	0.558531	0.140132	0.441378	0.00884981	1.23044	0.84149	2.365	0.5698
Ningxia	2016	0.568256	0.148824	0.451046	0.0110789	1.26032	0.91384	2.378	0.5874
Ningxia	2017	0.591647	0.142904	0.428954	0.0133814	1.18559	0.99821	2.395	0.6095
Ningxia	2018	0.605933	0.141037	0.404268	0.0137971	1.06216	1.07896	2.403	0.6215
Ningxia	2019	0.615624	0.15593	0.383697	0.0102336	0.892186	1.14646	2.43	0.6363
Ningxia	2020	0.758721	0.162571	0.374178	0.00527531	0.845325	1.17243	2.415	0.6496
Ningxia	2021	0.765217	0.165515	0.311209	0.00795196	0.728905	1.35357	2.391	0.6604
Xinjiang	2012	0.512727	0.0991354	0.366992	0.00232855	0.624968	0.530125	2.184	0.4422
Xinjiang	2013	0.538255	0.104094	0.365455	0.00206377	0.733835	0.71031	2.198	0.4494
Xinjiang	2014	0.546166	0.106592	0.358119	0.001402	0.842275	0.73653	2.242	0.4679
Xinjiang	2015	0.559169	0.108245	0.408822	0.00165293	1.01513	0.76979	2.28	0.4878
Xinjiang	2016	0.565248	0.114037	0.429689	0.00139876	1.12276	0.8277	2.28	0.5042
Xinjiang	2017	0.59117	0.119839	0.415527	0.000873007	0.92183	0.87126	2.316	0.519
Xinjiang	2018	0.627906	0.117462	0.39131	0.000896597	0.943769	0.94213	2.319	0.5401
Xinjiang	2019	0.644255	0.139262	0.390928	0.000884839	0.954	1.03184	2.385	0.5551
Xinjiang	2020	0.660767	0.150047	0.400933	0.000721321	0.939926	1.07782	2.371	0.5653
Xinjiang	2021	0.665441	0.1334	0.329637	0.000472918	0.79524	1.28214	2.33	0.5726
